# Supplementary material for: Pea Protein-Derived Peptides Inhibit Hepatic Glucose Production via the Gluconeogenic Signaling in the AML-12 Cells
Source: Int J Environ Res Public Health. 2022 Aug 18;19(16):10254. doi: 10.3390/ijerph191610254 (PMC9408102; doi:10.3390/ijerph191610254)
Supplement: Supplementary file 1 [file ijerph-19-10254-s001.zip]

Archive with 1 entries (1 files):
- ijerph-1855296-supplementary.pdf
